# Supplementary material for: Stepwise Evolution of Coral Biomineralization Revealed with Genome-Wide Proteomics and Transcriptomics
Source: PLoS One. 2016 Jun 2;11(6):e0156424. doi: 10.1371/journal.pone.0156424 (PMC4890752; doi:10.1371/journal.pone.0156424)
Supplement: S1 Data — (TXT) [file pone.0156424.s001.txt]

CLUSTAL multiple sequence alignment by MUSCLE (3 8)


Cin_CFVIII           FAISVESKSLHYTINGFSFKTFPALSTCSGESTTLFLIGLSAKRVGSIYMKAHYVEYTDD
Gga_CFVIII           FAVFDEGKSWLHTINGYINSSLPGLTLCHRKQVHWHVIASGTGRIGSKYKKVMFVEYEDA
Hsa_CFVIII           FAVFDEGKSWMHTVNGYVNRSLPGLIGCHRKSVYWHVIGMGTTRIGRKYKKVRFMAYTDE
Mmu_CFVIII           FAVFDEGKSWMHTVNGYVNRSLPGLIGCHRKSVYWHVIGMGTTRIGRKYKKVRFIAYTDE
Gga_CFV              FGVFDENKSWKYTINGYADGTLPDLEACMYDNISWHLIGMSSKLIGKKYKKAIFRQYTDG
Hsa_CFV              FAVFDESKSWMYTVNGYVNGTMPDITVCAHDHISWHLLGMSSGQIGKHYKKVMYTQYEDE
Mmu_CFV              FAVFDESKSRMYTINGFVNKTMPDITVCAHDHVSWHLIGMSSGQIGKHYKKVIYRQYEEE
Spu_Heph-like        YGHIDENQSWMYAVNGYAYGNLPGLEVCQGDQIRWFIFNFGGEGSGPVFLKAMFVGYTDA
Lgi_140833           MKIFNENFSAMHSINGYILGNLPPFQACVADRVVFYIIGFGGERIGSQYKKALFREPTDD
Cin_Hephl1-like      FFIPFEIETWMHVVNGYIYGNTPGYNVCQGDTISWHILGMGSNRIGGVYKKAIYQGYTNA
Lgi_170648           MDIADENNAWMWHINGYVYGNLPGFEVNVDEKTMWYIMSLNTGRIGGAYIKARYVEYTDG
Gga_Cp               FSVMDENLSWMHSINGYMYGYLPDLTMCVEDKVKWHLFGMGNERIGGSYKKAIYKEYTDG
Mmu_Cp               FSVVDENLSWMYSINGYTFGSLPGLSMCAADRVKWYLFGMGNERIGGSYKKMAYREYTDG
Hsa_Cp               FSVVDENFSWMYSVNGYTFGSLPGLSMCAEDRVKWYLFGMGNERIGGSYKKLVYREYTDA
Gga_Heph             FSVVDENLSWMHAINGFVFGNLPALTMCAGDHVAWHLFGMGNERIGGVYWKVKYVEYTDE
Mmu_Heph             FSVIDENLSWMHAINGFVFGNLPELSMCAQKHVAWHLFGMGNERIGGTYWKVRYEAFQDE
Hsa_Heph             FSVVDENLSWMHAINGFVFGNLPELNMCAQKRVAWHLFGMGNERIGGTYWKVRYEAFQDE
Gga_Hephl            FSIVDENVSWMHAINGYIYGNLPGLEMCADTPMSWHLFGMGSERIGGLYWKVRYVEYTDA
Mmu_Hephl            FTLVDENQSWMHALNGFLFGNMPEPEMCVGESVSWHLFGMGNERIGGKYWKARYTEYVDA
Hsa_Hephl            FTLVDENQSWMHALNGYLFGNFPEPDMCVGESVSWHLFGMGNERIGGKYWKVRYTEFVDA
Bfl_2593056          FGILDENNSWMHGINGYLYGNLPGLDMCVGENVTWHLVGRGGERIGGKYKKALYREYTDA
Bfl_2593057          FSVTDENKSFMHGINGYLYGNLPGLVICEGDTVSWHLVGLGGERIGGTYKKVRFVEYEDH
Apa_126339           FSVFDENASWMHTINGMFYANLPDLKLCVHKTISWHLFGIGNERIGGRYKKALYFEYTDS
Adi_24015            FTVLDENESWMHAINGYFYGNLPGLDMCYGDSVKWHLAGIGNERIGGTYLKAIYEQYTDA
Ami_19463            FTVLDENESWMHAINGYFYGNLPGLDMCYGDSVKWHLAGIGNERIGGTYLKAIYEQYTDA
Ami_970811           FTVFDENKSWMSAINGRVFGNLEGLEMCVGDKVSWHLYGMGTDRIGGIYKKALYFEYTDD
Adi_16742            FTEFDENKSWMASINGYIYGNLPGLDMKQGDKISWHIIGVGDWRIGGRYKKALYVEYTDD
Ami_986410           FTEFDENKSWMASINGYIYGNLPGLDMKQGDKISWHIIGVGDWRIGGRYKKALYVEYTDD
                                                                                 

Cin_CFVIII           NFGALGPVIRVEIGEVLRIVFKNSASRNFNLHLDIPTLDNIQCLTRMYYSNVYPIRDIST
Gga_CFVIII           TFGILGPVLKGEVGDQFKIVFRNLASRPYNIYPHGPTQADPRCLTRFYYSSINPVQDTAS
Hsa_CFVIII           TFGILGPLLYGEVGDTLLIIFKNQASRPYNIYPHGPTKSDPRCLTRYYSSFVNMERDLAS
Mmu_CFVIII           TFGLLGPLLYGEVGDTLLIIFKNQASRPYNIYPHGPTKSDPRCLTRYYSSFINPERDLAS
Gga_CFV              SFGILGPIIRAQINDKVKIVFKNKASRPYSMYFHQPTAQDAQCITRLYHSAVDIERDIAS
Hsa_CFV              SFGILGPIIRAQVRDTLKIVFKNMASRPYSIYPHEPTENDAQCLTRPYYSDVDIMRDIAS
Mmu_CFV              TFGILGPVIRAQVRDTLKIVFKNMASRPYSIYPHEPTENDAQCLTRPYYSDVDVTRDIAS
Spu_Heph-like        TYGLIGPVIRAEVGDNIRVTLMNGATRAYNIHPNGPTASDPDCITGIYYSTAGGDRDLHA
Lgi_140833           SFGMLGPFIKMEVGELLEVEVMNKATRPYSFDPAGPTYEDPDCITYSYQSMVDKVRDVNS
Cin_Hephl1-like      FFGLLGPVIAAEVGDTIRITFANSARHSLNMEPHSPEPEDPNCLTYLYTSTVDYIADSNS
Lgi_170648           TFGLLGPPIVAEVGDDLVVVLRNNADRPFSFLPHGPTVNDSPCITHTYQSAVNLVRDLNT
Gga_Cp               TFGLLGPVIKAEVGESIRVTFRNNASRPFSIQPHGPTDQDPDCLTWLYYSAVNSVRDTSS
Mmu_Cp               SFGILGPVIWAEVGDTIKVTFHNKGQHPLSIQPMGPTYADPVCLSKMYYSGVDPTKDIFT
Hsa_Cp               SFGILGPVIWAEVGDTIRVTFHNKGAYPLSIEPIGPTNADPVCLAKMYYSAVDPTKDIFT
Gga_Heph             SFGILGPVIKAEVGDTILVTFANKASWPFSIQPHGPTSSDPPCLTWMYSSAVDPIRDTSS
Mmu_Heph             TFGILGPVIRAEVGDTIQVVFYNRASQPFSIQPHGPTAQDPACLTWMYFSAADPTRDTNS
Hsa_Heph             TFGILGPVIRAEVGDTIQVVFYNRASQPFSMQPHGPTAQDPACLTWMYFSAADPIRDTNS
Gga_Hephl            TFGILGPVIKAEVGDTVLVTFANKARRSYSIMAHGPSESDPPCLTYLYYSATDAVKDTNS
Mmu_Hephl            TFGILGPVIKAEVGDILLVTFANKADKVYSILPHSPTDEDPPCLTYLYFSAVQPIKDTSA
Hsa_Hephl            TFGILGPVIKAEVGDTLLVTFANKADKVYSILPHSPTAGDPPCLTYLYFSAVDPIKDTSS
Bfl_2593056          TFGMLGPVIRSEVGDTIRVTFKNMADRPYSIEPHAPTERDPACLVNLYRSGVSLVKDAYS
Bfl_2593057          TFGILGPVIRSEVGDEIVVTFRNMADREYSIQPHGPAEGDPACLTRFYRSGVDPVADPSS
Apa_126339           SFGFLGPVIRAEVGDTVRVVFKNLASRSYSINAHGPAKEDTQCVTWAYYSSLDPVKDTYS
Adi_24015            RFGFLGPVIRAEVNDIIEVVFKNNARFNFSIQPHGPTKSDAACITWVYHSSVDPVKDTYS
Ami_19463            RFGFLGPVIRAEVNDIIEVVFKNNARFNFSIQPHGPTKSDAACITWVYHSSVDPVKDTYS
Ami_970811           TFGSLGPVIRAEVGDTIQVVFKNMASRNYSIHPIGPSPSDAQCLTSMYLSFVNPTKDRYA
Adi_16742            TFGFLGPVIRAEVGDEINVFFKNQGSRNYSIHPLAPTEKDPPCITWMYHSNVEKTKDIES
Ami_986410           TFGFLGPVIRAEVGDEINVFFKNQGSRNYSIHPLAPTEKDPPCITWMYHSNVEKTKDIES
                                                                                 

Cin_CFVIII           GLVGPFLICRSGSLGENGNENLNWFINETRWYFIAAIEQTWEYKKVLYEEFTDATFGILG
Gga_CFVIII           GLIGPLLICFKKSMDQRGDENRSWYLEENRQYFIAAMEVIWEYRKVIFREYLDGSFGILG
Hsa_CFVIII           GLIGPLLICYKESVDQRGDENRSWYLTENRHYFIAAVERLWDYKKVVFQEFTDGSFGLLG
Mmu_CFVIII           GLIGPLLICYKESVDQRGDENQSWYITENRHYFIAAVERLWDYKKVVFQEFTDGSFGLLG
Gga_CFV              GLVGPLLICKSEALSQKGDENKSWYIEDNRRYYIAAKEVCWNYKKVIFQRYTDSTFGILG
Hsa_CFV              GLIGLLLICKSRSLDRRGDENKSWYLEDNRNYYIAAEEISWDYKKVVFRKYLDSTFGILG
Mmu_CFV              GLIGLLLICKSRSLDQRGDENKSWYIEDNKFYYIAAEEITWNYKKVVFRKYLDSTFGILG
Spu_Heph-like        GLVGPLIVCKPGKLSSNGNEERSWYWPRNRTIFLAAEEVIWDFKKVRFVQYTDETFGIMG
Lgi_140833           GLVGPLIVCKEGTLDKNNDENLSWYLWENRRYFIGAVEVLWEYYKALYKEYTDSSFGSLG
Cin_Hephl1-like      GLIGPLLVCKRGTLESEMDESKSLYFKENKTYYIAAEETFWDYKKVVYKEYTNSSFGILG
Lgi_170648           GLFGPVVICKRGQLKNSFDENLSWYIDENRRYHIGAVEVEWDYKKAVYRLFSDASFEIMG
Gga_Cp               GLVGPLMVCRKGALLPSADENLSWYLDDNKTHYIAAVEVEWDYKKVVYREYTDQTFQIQG
Mmu_Cp               GLIGPMKICKKGSLLADGDENESLLLDDNRTYYVAAVEVEWDYKKVVYRQFTDSSFGILG
Hsa_Cp               GLIGPMKICKKGSLHANGDENESLLLEDNRTYYIAAVEVEWDYKKVVYRQYTDSTFGILG
Gga_Heph             GLVGPLVICKPGTLDDNNDENLSWYLSANRTYYIVAEEMEWDYKKAVYREYTDGTFGILG
Mmu_Heph             GLVGPLLVCKAGALGADGDENESWYNNANRVYYIMAEEIEWDYKKAVFREYTDGTFGILG
Hsa_Heph             GLVGPLLVCRAGALGADGDENKSWYSNANRIYYIMAEEVEWDYKKAVFREYTDGTFGILG
Gga_Hephl            GLVGPLLVCRKNALNEDGDENDSWYLNKNRLYYIAAEEVEWDYKKVVYREYTNGNFEILG
Mmu_Hephl            GLVGPLLVCKKGTLNADGDENFSSYLDENRTFFIAAEEVEWDYRKVVYREYTNGEFQLLG
Hsa_Hephl            GLVGPLLVCKKGVLNADGDENLSRYFDENRTFYIAAEEVEWDYKKVVYREYTDGEFELLG
Bfl_2593056          GLVGPLVVCKAGTLDSEGDENQSWYLEDNRTFYIATVEEEWDYKKALYREYTDSTFGMLG
Bfl_2593057          GLIGPLLVCRRGALAESGDENLSWYLDDNRTYYIAAVELEWDYKKAVYREFTDGTFGLLG
Apa_126339           GLIGPLLTCRKGTLNAEGDESMSWYHEENRRYYIAAVEVDWDYKKAVYREFTDDTFGVLG
Adi_24015            GLFGPLLTCKKGTLNNDNDESESWYHEKNRRYYIAAFEMEWDYVKAVYREFTNDQFGILG
Ami_19463            GLFGPLLTCKKGTLNNDNDESESWYHEKNRDYYIAAFEMEWDYVKAVYREFTNDQFGILG
Ami_970811           GLFGPLLVCKKGSLDSDNLEKVSWYYEFNRRYFIAAVEETWDYKKAVFHEYTDASYGILG
Adi_16742            GLIGPLIVCKKGILNASRDESNSWYFNENRQYFIAAVEETWDYKKAVYREYTDSTFGILG
Ami_986410           GLIGPLIVCKKGILNASRDESNSWYFNENRQYFIAAVEETWDYKKAVYREYTDSTFGILG
                                                                                 

Cin_CFVIII           PVIKAEYGDIIKVVFHNQACRPYSDSSLNPSECAVSYYYSNADATRDVHSGLVGPLLLCN
Gga_CFVIII           PYIRAEIEDTIMVKFKNLASRPFSAPTMQEFDCKAWAYLSNVDLEKDLHSGLIGPLIICR
Hsa_CFVIII           PYIRAEVEDNIMVTFRNQASRPYSAPTKDEFDCKAWAYFSDVDLEKDVHSGLIGPLLVCH
Mmu_CFVIII           PYIRAEVEDNIMVTFKNQASRPYSAPTEDEFDCKAWAYFSDVDLERDMHSGLIGPLLICH
Gga_CFV              PVIRAEVNDVILVHFKNLASRPYSGPLQPGAACRSWVYYSDVNLEKDTHSGLIGPILICE
Hsa_CFV              PIIRAEVDDVIQVRFKNLASRPYSGPESPGSACRAWAYYSAVNPEKDIHSGLIGPLLICQ
Mmu_CFV              PVIRAEVDDVIQVRFKNLASRPYSGPENPGSACRAWAYYSAVNVERDIHSGLIGPLLICR
Spu_Heph-like        PFIRAEVDETVKIVFRNNATRQYSGPTDSQSNCVVWPYYSSIVTKKDTNSGLIAPFIVCR
Lgi_140833           PMIRAEKGDVIEIVFKNMASRPYSGPSEGDPDCISSLYYSSVNSERDVYSGLIGPLVICR
Cin_Hephl1-like      PVIKGVVGDTIRIVFRNKASRTYNSPTNSQPSCQSSIYISTVDKVNDVNDGLMGPLLICA
Lgi_170648           PYIKAEVGERIEVVFKNMAGKPLSGPGVNDPNCIGRMYYSSVDSVVDTYTGLFGPLVLCR
Gga_Cp               PLIMSSIGDKINIVFKNLASRPYSGSERGDLHCTAWAYHSMVDIIKDTYSGLIGTLVVCP
Mmu_Cp               PPIHANVGDKVKVVFKNMATRPYSGAGREDSACIPWAYYSTVDRVKDLYSGLIGPLIVCR
Hsa_Cp               PQLHADVGDKVKIIFKNMATRPYSGAGTEDSACIPWAYYSTVDQVKDLYSGLIGPLIVCR
Gga_Heph             PFLWAEVGEILNVVFKNNASRPYSGPGPDDSACVPWIYYSMVDPVKDMYSGLIGPLKVCR
Mmu_Heph             PLIRGEVGDILTVVFKNKASRPYSGPGPSDSACVSWIYYSAVDPIKDMYSGLVGPLVICR
Hsa_Heph             PLIKGEVGDILTVVFKNNASRPYSGPGPNDSACVSWIYYSAVDPIKDMYSGLVGPLAICQ
Gga_Hephl            PLLHAEVGDSVLIVFKNKASRPYSGPGKTDPNCITWVYYSTADFVKDTYSGLIGPLVVCR
Mmu_Hephl            PMIHAEVGDSILIIFKNKASRPYSGPGPSDPNCIPWVYFSTANFVKDTYSGLMGPLITCR
Hsa_Hephl            PMIHAEVGNTVLIIFKNKASRPYSGPGPSDPNCIPWVYYSTVNFVKDTYSGLMGPLITCR
Bfl_2593056          PMIEAEIGDVILVYFKNMASHPYSGPTEKSDNCIPWAYYSSVDPVKDTSSGLIGPLVVCR
Bfl_2593057          PIIRAEIGDVIVVIFRNLASRRFSGPTEADGNCVTWAYYSSVDPVRDTNSGLIGPLVVCR
Apa_126339           PIVYAEVGDIIEIVFKNKASRDYSGPDSQDTRCLTWAYYSDVDSVKDANTGLVGPLIVCK
Adi_24015            PMLHAEVGDTIEVVFKNNANHNYSGPGKDGPACATWAYYSDVNPIKDTNSGLIGPLIICK
Ami_19463            PMLHAEVGDTIKVVFKNNANRNYSGPGKDGPACATWAYYSDVNPIKDTNSGLIGPLIICK
Ami_970811           PIIRAEVGDTIDVRFKNMATRNYSGPTENDGNCLAWAYFSDSYAVKDFYSGLVGPIVVCK
Adi_16742            PLIKAEVGDIIEVVFKNLASRQYSGPGPKDTDCVSWGYFSDVNPVKDTNSGLVGPLIICG
Ami_986410           PLIKAEVGDIIEVVFKNLASRQYSGPGPKDTDCVSWGYFSDVNPVKDTNSGLVGPLIICG
                                                                                 

Cin_CFVIII           QGVLEFYLLFKEFDENQSWYASENGLVTLETEPGERIAWHVINMDVRPLLPGASTTVTMV
Gga_CFVIII           RGVLEFSLLFTIFDETKSWYFPENTLPGLVMAQQQRIRWHLLNMGVYNLYPGVFGTVEMQ
Hsa_CFVIII           TNTLEFALFFTIFDETKSWYFTENTLPGLVMAQDQRIRWYLLSMGLYNLYPGVFETVEML
Mmu_CFVIII           ANTLEFALLFTIFDETKSWYFTENTLPGLVMAQDQRIRWYLLSMGVYNLYPGVFETLEMI
Gga_CFV              KGTFDFFLLFMVFDEEKSWYFDKRNLQGLRMYEGELVRWHLLNMGTYTLLPGSFQTVEMK
Hsa_CFV              KGILEFVLLFMTFDEKKSWYYEKKSLPGLKMYEQEWVRLHLLNIGVWPLLPGSFKTLEMK
Mmu_CFV              KGTLEFVLLFMVFDEKKSWYYEKSNLPGLRMYEQEWVRLHLLNMGVWPLLPGSFKTLEMK
Spu_Heph-like        KGTLDFALLYTIFDENDDWYLDDNHPLNISMAVGDNIAFYIIVVGSVATLPGDFITVELE
Lgi_140833           PGIMEFFLLFSVFNESMSWYFPQNGIKGLEMDQGDRIAWYFAGFGVLNVFQETSAGGMMV
Cin_Hephl1-like      RGAEEFFLQFAIIDENASHLLDDNHVPGLVMKKGDLVRWHLIGWGTFDLFPGFLGTVDMR
Lgi_170648           SGILEFAVMFMVIDENKSFYFKENNLNGIVMDQNDKVVWYIMGLGVIEVFPSTSDTVEML
Gga_Cp               RHYLRFALLFMVFDENESWYLDENNLHGLTMHVGDEVSWYLMAMGVFDLFPGTFQTVEMI
Mmu_Cp               KSYVEFFLLFLVFDENESWYLDDNNLQGLTMHVKDEVNWYVMGMGVFDLFPGTYQTLEMF
Hsa_Cp               RPYLEFALLFLVFDENESWYLDDNNLQGLTMHVGDEVNWYLMGMGVFDIFPGTYQTLEMF
Gga_Heph             KGALEFALLFLVFDENQSWYLEENNLPGLTMFEGEWVNWYLLGMGVVDLFPGTFEMVEML
Mmu_Heph             NGILEFALLFLIFDENQSWYLKENNLRGLTVYQGERVAWYMLAMGVVDLFPGTFEVVEMV
Hsa_Heph             KGILEFALLFLIFDENKSWYLEENNLRGLTMYQGERVAWYMLAMGVVDLFPGTFEVVEMV
Gga_Hephl            KGILEFTLLFMVFDENKSWYLKENSLLGLTMNEGDTTNWYLIGMGVFDLFPGTFQTVELV
Mmu_Hephl            EGVLEFALLFLVFNENESWYLDDNNLPGLIMTEDSMTNWYLLGIGVYDLFPGTFQTIELF
Hsa_Hephl            KGVLEFALLFLVFNENESWYLDDNNLHGLIMNEDTMTNWYLLGIGVYDLFPGTFQTIELF
Bfl_2593056          QGTLEFVLMFTGTEESNSWYLDENNLLGLEMVEDEDVVWYLMGMGVWDLFPGVFASARMR
Bfl_2593057          KGSLEFPLLFSVFDENLSWYIEDNNLRGLRMSVGESVDWYLMGMGVWDLFPGTFATVHMT
Apa_126339           RGTLDFALLFTVMDENKSWYLDDNNIPGLEMVYGDNVSWYLLGLGVYDLFPGVFATVKMV
Adi_24015            KGKLEFVLMFTVLDENESWYLDENNLRGLKMYQDEKVDWLLLGIGVYDLFPGVFATVEMV
Ami_19463            KGKLEFVLMFTVLDENESWYLDENNLKGLKMYQDEKVDWLLLGIGVYDLFPGVFATVEMV
Ami_970811           KGILEFFLLFATFDENRSWYLNDNNLPGLKMYRDEKVAWYLMGLGVHDIFPGDYAVVEMI
Adi_16742            KGTLEYVMLFTVFDENQSWYIDENNLPMPKMYIGEQVAWYLLQVGVYDLLPESFATVLMV
Ami_986410           KGTLEYVMLFTVFDENQSWYFDENNLPMPRMYIGEQVAWYLLQVGVYDLLPESFATVLMV
                                                                                 

Cin_CFVIII           PTNPGAWMVQDFASQSSVMGMYCIYHV
Gga_CFVIII           PSHAGIWRVECKVGEHLQAGMSALFLV
Hsa_CFVIII           PSKAGIWRVECLIGEHLHAGMSTLFLV
Mmu_CFVIII           PSRAGIWRVECLIGEHLQAGMSTLFLV
Gga_CFV              PQRPGWWLLDTEVGEYQQAGMQASYLV
Hsa_CFV              ASKPGWWLLNTEVGENQRAGMQTPFLI
Mmu_CFV              ASKPGWWLLDTEVGENQVAGMQTPFLI
Spu_Heph-like        ATSRGTWLLHDAVNKHSDLGAETRYTV
Lgi_140833           ADNPGQWLLHCHVNEHIAAGMETTYIV
Cin_Hephl1-like      AIAVGEWLLHCHVFDHMHGGMETTYTV
Lgi_170648           AVNPGQWILHCHFSKHNKNGMQLIYTV
Gga_Cp               PQNPGVWLLHCHVTDHIHAGMEATYTV
Mmu_Cp               PQTPGTWLLHCHVTDHVHAGMATTYTV
Hsa_Cp               PRTPGIWLLHCHVTDHIHAGMETTYTV
Gga_Heph             AGNPGTWLLHCHVSDHIHAGMEILFQV
Mmu_Heph             ASNPGTWLMHCHVTDHVHAGMETIFTV
Hsa_Heph             ASNPGTWLMHCHVTDHVHAGMETLFTV
Gga_Hephl            AENPGTWLLHCHVADHIHAGMETTYTI
Mmu_Hephl            ADHPGTWLLHCHVSDHIHAGMETTYTV
Hsa_Hephl            ADHPGTWLLHCHVSDHIHAGMETTYTV
Bfl_2593056          PENPGTWIIHCHVADHFDKGMMAFYTI
Bfl_2593057          PNNPGTWLVHCHNSDHFVLGMRTTYTV
Apa_126339           PDSIGVWMLHCHVNDHMDAGMEARFAV
Adi_24015            PDSTGDWLLHCHVNDHMVAGMETLYSV
Ami_19463            PDSTGDWLLHCHVNDHMVAGMETLYSV
Ami_970811           PDSTGEWLLHCHVNKHMSGGMQTLFTV
Adi_16742            PEAVGTWLLHCHVNVHNKGGMNGLFTV
Ami_986410           PEAVGTWLLHCHVNVHNKGGMNGLFTV
                                                
