# Supplementary material for: Stepwise Evolution of Coral Biomineralization Revealed with Genome-Wide Proteomics and Transcriptomics
Source: PLoS One. 2016 Jun 2;11(6):e0156424. doi: 10.1371/journal.pone.0156424 (PMC4890752; doi:10.1371/journal.pone.0156424)
Supplement: S1 Table — (XLSX) [file pone.0156424.s025.xlsx]

## Sheet: Table S1
S1 Table. List of species used for functional domain analysis.
Organism	Three-letter code	Database	Website
Acropora digitifera	Adi	MarinegenomicsDB	http://marinegenomics.oist.jp/gallery/
Aiptasia	Aip	REEFGENOMICS	http://aiptasia.reefgenomics.org/download/
Amphimedon queenslandica	Aqu	JGI	ftp://ftp.jgi-psf.org/pub/JGI_data/Amphimedon_queenslandica
Branchiostoma floridae	Bfl	JGI	ftp://ftp.jgi-psf.org/pub/JGI_data/Branchiostoma_floridae/v1.0/
Capitella teleta	Cte	JGI	http://genome.jgi.doe.gov/Capca1/Capca1.home.html
Ciona intestinalis	Cin	JGI	ftp://ftp.jgi-psf.org/pub/JGI_data/Ciona/v2.0
Crassostrea gigas	Cgi	BGI	http://gigadb.org/pacific_oyster
Danio rerio	Dre	NCBI Refseq	ftp://ftp.ncbi.nih.gov/genomes/D_rerio
Drosophila melanogaster	Dme	NCBI Refseq	ftp://ftp.ncbi.nlm.nih.gov/genomes/refseq/invertebrate/Drosophila_melanogaster
Gallus gallus	Gga	NCBI Refseq	ftp://ftp.ncbi.nih.gov/genomes/Gallus_gallus
Helobdella robusta	Hro	JGI	http://genome.jgi-psf.org/Helro1/Helro1.download.ftp.html
Homo sapiens	Has	NCBI Refseq	ftp://ftp.ncbi.nih.gov/genomes/H_sapiens
Hydra magnipapillata	Hma	JGI	ftp://ftp.jgi-psf.org/pub/JGI_data/Hydra_magnipapillata
Lingula anatina	Lan	MarinegenomicsDB	http://marinegenomics.oist.jp/gallery/
Lottia gigantea	Lgi	JGI	http://genome.jgi.doe.gov/Lotgi1/Lotgi1.download.html
Monosiga brevicolis	Mbr	JGI	ftp://ftp.jgi-psf.org/pub/JGI_data/Monosiga_brevicollis
Mus musclus	Mmu	NCBI Refseq	ftp://ftp.ncbi.nih.gov/genomes/M_musculus
Nematostella vectensis	Nve	JGI	ftp://ftp.jgi-psf.org/pub/JGI_data/Nematostella_vectensis/
Octopus bimaculoides	Obi	JGI	http://genome.jgi.doe.gov/pages/dynamicOrganismDownload.jsf?organism=Metazome
Pinctada fucata	Pfu	MarinegenomicsDB	http://marinegenomics.oist.jp/gallery/
Strongylocentrotus purpuratus	Spu	NCBI	ftp://ftp.ncbi.nih.gov/genomes/Strongylocentrotus_purpuratus
Trichoplax adherens	Tad	JGI	ftp://ftp.jgi-psf.org/pub/JGI_data/Trichoplax_adhaerens_Grell-BS-1999
