# Supplementary material for: Stepwise Evolution of Coral Biomineralization Revealed with Genome-Wide Proteomics and Transcriptomics
Source: PLoS One. 2016 Jun 2;11(6):e0156424. doi: 10.1371/journal.pone.0156424 (PMC4890752; doi:10.1371/journal.pone.0156424)
Supplement: S2 Table — (XLSX) [file pone.0156424.s026.xlsx]

## Sheet: Table S2
S2 Table. List of multi-copper oxidase protein sequences used for molecular phylogenetic analysis in S10 Fig.
Organism	Protein name	Database	ID	Abbreviation in Supplementary Fig. S10
Acropora digitifera	Multicopper oxidase SOMP	MarinegenomicsDB	aug_v2a.24015.t1 adi_EST_assem_20166 adi_EST_assem_13507	Adi_MCO-SOMP
		MarinegenomicsDB	aug_v2a.16742.t1 adi_EST_assem_10488 adi_EST_assem_19688	Adi_MCO
Acropora millepora		GenBank	JR986410.1	Ami_MCO_a
		GenBank	JR970811.1	Ami_MCO_b
		GenBank	JT019463.1	Ami_MCO-SOMP
Aiptasia pallida		GenBank	JV126339.1	Apa_MCO
Branchiostoma floridae	hypothetical protein BRAFLDRAFT_74383	NCBI Refseq	XP_002593056.1	Bfl_MCO_a
	hypothetical protein BRAFLDRAFT_74384	NCBI Refseq	XP_002593057.1	Bfl_MCO_b
Ciona intestinalis	Coagulation factor VIII-like	NCBI Refseq	XP_002122537.1	Cin_CFVIII-like
	hephaestin-like protein 1-like	NCBI Refseq	XP_002119762.2	Cin_Hephl1-like
Gallus gallus	Ceruloplalsmin	NCBI Refseq	XP_001235149.2	Gga_Cp
	Coagulation factor V	NCBI Refseq	XP_001231901.3	Gga_CFV
	Coagulation factor VIII	NCBI Refseq	XP_004940681.1	Gga_CFVIII
	Hephaestin	NCBI Refseq	XP_420165.4	Gga_Heph
	Hephaestin-like 1	NCBI Refseq	XP_417192.4	Gga_Hephl
Homo sapiens	Ceruloplalsmin	NCBI Refseq	NP_000087.1	Hsa_Cp
	Coagulation factor V	NCBI Refseq	NP_000121.2	Hsa_CFV
	Coagulation factor VIII	NCBI Refseq	NP_000123.1	Hsa_CFVIII
	Hephaestin	NCBI Refseq	NP_001124332.1	Hsa_Heph
	Hephaestin-like 1	NCBI Refseq	NP_001092142.1	Hsa_Hephl
Lottia gigantea	Multicopper oxidase	JGI gene model	Lotgi1|140833	Lgi_MCBP_a
	Multicopper oxidase	JGI gene model	Lotgi1|170648	Lgi_MCBP_b
Mus musculus	Coagulation factor V	NCBI Refseq	NP_032002.1	Mmu_CFV
	Coagulation factor VIII	NCBI Refseq	NP_001154845.1	Mmu_CFVIII
	Hephaestin	NCBI Refseq	NP_001153099.1	Mmu_Heph
	Hephaestin-like 1	NCBI Refseq	NP_001158269.1	Mmu_Hephl
	Heruloplalsmin	NCBI Refseq	NP_001263177.1	Mmu_Cp
Strongylocentrotus purpuratus	Hephaestin-like 1	NCBI Refseq	XP_791569.3	Spu_Heph-like
